# Supplementary material for: Causal links between gut microbiomes, cytokines and risk of different subtypes of epilepsy: a Mendelian randomization study
Source: Front Neurosci. 2024 May 24;18:1397430. doi: 10.3389/fnins.2024.1397430 (PMC11157073; doi:10.3389/fnins.2024.1397430)
Supplement: Supplementary file 1 [file Data_Sheet_1.ZIP]

Archive with 2 entries (2 files):
- Supplementary Materials/Supplementary Figures.pdf
- Supplementary Materials/Supplementary Tables.xlsx
